# Supplementary material for: The seed‐specific transcription factor DPBF2 modulates the fatty acid composition in seeds
Source: Plant Direct. 2022 Apr 3;6(4):e395. doi: 10.1002/pld3.395 (PMC8977579; doi:10.1002/pld3.395)
Supplement: Supplementary file 1 — Table S1. Primers used for this study. Table S2. Identities of transcription factors expressed at higher levels in senescing leaves at the S1 (100% green leaves, 30 days after germination) or S3 (50% yellow leaves) stages of the OIL21 line, which expresses senescence‐induced LEC2, than in wild‐type senescing leaves at the corresponding stages. [file PLD3-6-e395-s002.xlsx]

## Sheet: Table S1
Supplementary Table S1. Primers used for this study. All primer sequences are shown in the 5’ to 3’ direction
	Gene	At ID	Forward	Reverse	Amplicon size (bp)
Real time RT-qPCR analysis	LEC2	At1g28300	CGCCATGAATGGAAATTCGG	CCACGTACGCGTGATCCTCA	248
	DPBF2	At3g44460	TTGATGGAGCGGAGACAACG	CACTGGCCATCCTCCGAATC	250
	FAD2	At3g12120	ATCGCCGTCACCATTCCAAC	GGCAAGCGAACCCGTCATAC	204
	FAD3	At2g29980	CCATCGCTGCCGTGTATGTT	ATGGCCATGGTTCTGGTGGT	230
	FAE1	At4g34520	GAAGACGATGAGAGCGGCAAA	TGCCTCCGGCATGAATACAG	238
	PDCT	At3g15820	GACGGCGCGTGATATCGTCT	TTGCATCCCTACGAACACCGT	232
	LPCAT1	At1g12640	GCGCGGTTCAGATTCCACTT	AATAACCCGTGAGCCTGCGA	212
	LPCAT2	At1g63050	TGCGGTTCAGATTCCGCTTT	TGCTTGTTGCCACCGGTAAA	229
	CRB	At1g03880	ACAAGGCCGAAAGCAACAGA	AGGTCCGTTGACCTTGACG	151
	CRU3	At4g28520	CAGTTGGCTCAGCAGCTTCA	GTTCTCGTGGGACCTCATGC	186
	eIF4a	At3g13920	TGACCACACAGTCTCTGCAA	ACCAGGGAGACTTGTTGGAC	147
	ACT2	At3g18780	GGTGATGGTGTGTCTCACACTG	GAGGTTTCCATCTCCTGCTCGTAG	224
Transcriptional activity assay	LEC2	At1g28300	GGGCCCTCTAGAATGGATAACTTCTTACCCTT	GGGCCCGCGGCCGCTCACCACCACTCAAAGTC	1116
	DPBF2-P	At3g44460	GTCGACCTATCCAACCTGTT	ACTAGTCGTTTGGTAGACCTATAAAT	1104
	DPBF2-mP	At3g44460	AAATACTCGAAAAAAAAAATATATATACACCATAGTA	TACTATGGTGTATATATATTTTTTTTTTCGAGTATTT	1104
	DPBF2	At3g44460	TCTAGAATGTCGGTTTTCGA	ACTAGTTTACCACCCGGC	1002
	L1L	At5g47670	TCTAGAATGGAACGTGGA	ACTAGTTCAGTACTTATGTTGT	717
	NF-YC2	At1g56170	TCTAGAATGGAGCAGTCA	ACTAGTTTAAGACTCATCAGG	612
	FAD2-P	At3g12120	GGGTCGACAAAATGGTTTAATA	GGTCTAGATTTCCACCAACC	1571
	LPCAT1-P	At1g12640	GTCGACACGTGAACCTAATCA	GAATTCGGTGTCGAAAACCCG	518
	LPCAT2-P	At1g63050	GTCGACCTTTTCTGAGAGATTTATCT	GAATTCGGTTGTATCTTGCGTG	1561
	PDCT-P	At3g15820	GTCGACAAATGTTTTATGTTTTA	GAATTCGGCCGTTAAGGTTAAC	1154
	FAE1-P	At4g34520	GGGTCGACAGATTGGTTG	GGACTAGTTGCTCTGTTTGT	945
	CRU3-P	At4g28520	GTCGACATTGGAGTAAATGGG	TCTAGAGACGAGGAGAACCC	822

## Sheet: Table S2
Supplementary Table S2. Identities of transcription factors expressed at higher levels in senescing leaves at the S1 (100% green leaves, 30 days after germination) or S3 (50% yellow leaves) stages of the OIL21 line, which expresses senescence-induced LEC2, than in wild-type senescing leaves at the corresponding stages.
SEQ_ID	S1 log2	S3 log2	S1 pvalue	S3 pvalue	PNAS (Le et al., 2010)	Tissue	Description
AT1G28300	5.148	6.495	0.0023	0.0002	GLOB, COT	seed	LEC2
AT3G27785	4.739	6.446	0.0003	0	COT	seed	MYB118
AT2G27070	0.761	4.776	0.8537	0.0137	COT	seed	ARR13
AT5G13790	1.338	4.256	0.5745	0.008	NA	seed	AGL15
AT1G21970	3.104	3.702	0.0001	0	GLOB, COT	seed	LEC1
AT5G07500	2.357	3.156	0.0016	0.0001	GLOB, COT, MG, PMG	seed	PEI1
AT5G65080	1.958	3.004	0.1041	0.0021	NA	seed	MAF5
AT5G10140	2.159	2.896	0.1559	0.0056	NA	seed	AGL25
AT1G68240	1.431	2.892	0.4652	0.0153	NA	dry seed	bHLH
AT5G07210	-0.01	2.66	0.9979	0.006	COT	seed	ARR21
AT3G44460	0.252	2.528	0.8617	0.0037	COT, MG, PMG	seed	DPBF2
AT5G10510	0.81	2.521	0.5795	0.0089	NA	dry seed	AIL6
AT1G72570	0.174	2.463	0.9272	0.0065	PMG	dry seed	DNA binding
AT3G26790	0.407	2.266	0.8091	0.0111	GLOB, COT, MG, PMG	seed	FUS3
AT1G56170	1.034	2.251	0.2599	0.0027	NA	seed	HAP5B
AT1G66380	-0.06	2.22	0.9772	0.0059	NA	seed, rosette, senescent leaf	MYB114
AT1G01250	0.145	2.192	0.9519	0.0136	NA	seed	A4-ERF/AP2
AT1G36060	1.012	2.078	0.2304	0.0026	NA	dry seed	A6-ERF/AP2
AT5G47670	0.756	1.997	0.4823	0.0079	GLOB, COT, MG	seed	L1L
AT5G17800	0.248	1.952	0.8812	0.0116	NA	seed	AtMYB56
AT5G64530	1.211	1.806	0.2316	0.0076	NA	seed	XND1
AT3G54990	0.373	1.779	0.8203	0.0195	NA	seed	SMZ
AT5G65070	1.352	1.749	0.4227	0.0438	MG, PMG	seed	MAF4
AT5G14000	1.332	1.729	0.3324	0.0232	NA	seed	anac084
AT2G32370	-0.047	1.674	0.987	0.029	GLOB, COT	seed	HDG3
AT3G58780	0.276	1.639	0.6415	0.0015	NA	seed	SHP1
AT2G30470	0.743	1.631	0.4526	0.0111	NA	seed	HSI2
AT4G33280	0.082	1.606	0.9621	0.012	NA	seed	AP2/B3
AT5G65100	-0.093	1.598	0.9633	0.0187	NA	seed	ethylene insensitive 3
AT5G06839	-0.206	1.588	0.8955	0.016	NA	dry seed	bZIP
AT1G03790	0.686	1.575	0.4553	0.0101	NA	seed	SOM
AT2G41070	0.712	1.561	0.3773	0.0064	NA	seed	EEL
AT3G24650	-0.001	1.437	0.9999	0.0028	NA	seed	ABI3
AT5G17430	-0.071	1.409	0.9711	0.0214	NA	seed	BBM
AT4G18650	-0.207	1.351	0.8085	0.0067	NA	seed	transcription factor-related
AT3G09600	0.326	1.348	0.824	0.0319	NA	dry seed	myb family
AT2G36080	1.436	1.347	0.2337	0.0319	NA	seed	B3 DNA-binding
AT5G07160	-0.071	1.327	0.9644	0.0158	COT	seed	bZIP family
AT2G24430	0.145	1.223	0.9217	0.0258	NA	seed	ANAC038
AT1G01520	0.574	1.2	0.4578	0.0133	NA	dry seed	ASG4
AT1G77950	0.079	1.183	0.9133	0.0032	MG, PMG	seed	AGL67
AT5G18450	-0.167	1.046	0.8192	0.0087	NA	dry seed	A2-ERF/AP2
AT5G26630	-0.283	1.026	0.8049	0.0381	GLOB	seed	AGL35
AT1G22985	0.355	1.02	0.7284	0.0339	NA	dry seed	CRF7
AT5G65590	0.002	1.014	0.9991	0.0143	NA	seed	Dof-type zinc finger
